# Supplementary material for: The use of complementary and alternative medicine among hypertensive and type 2 diabetic patients in Western Jamaica: A mixed methods study
Source: PLoS One. 2021 Feb 8;16(2):e0245163. doi: 10.1371/journal.pone.0245163 (PMC7870151; doi:10.1371/journal.pone.0245163)
Supplement: S1 Dataset — (XLSX) [file pone.0245163.s001.xlsx]

## Sheet: HTN
PID	AltUse	Herb	NutSup	Diet	ManTech	Exer	SpirHeal	RelaxTech	AltOth	PrevUse	PrevUseExp	Parish	Distr	Sex	Age	Educ	Relig	ReligOth	Marital	Living	LivingOth	Occu	OccuOther	Income	IncomeOth	LivingTot	LivingAdult	LivingChild	NoSchChild	Diag	MedDoc	MedHealCen	MedPhar	MedHosp	DifficMed	DiffcMedEx	DifficMedEx2	DifficMedEx3	FreeMed	FreeMedEx	CostMed	RefilMed	RefilMedEx	TakeAsPer	TakeAsPerEx	MedContr	MedContrEx	StopPrescrip	NormBP
2000	2	2	2	2	2	2	2	2	.	1	would run out of it	3	Hatfield	2	66	2	4	.	1	1	.	.	housewife	1	.	4	4	0	0	4	1	2	1	2	1	drug store runs out of med	.	.	1	.	.	1	.	1	.	2	has to take it more regularly	2	2
2002	1	1	2	2	2	2	2	2	.	2	.	3	Lambs River Po	1	61	3	5	.	4	1	.	.	farmer	1	.	3	2	1	1	2	1	2	1	2	1	drug store runs out of med	can not afford	can't physically pick up	2	mostly free	.	2	financial strain	1	.	1	.	2	2
2004	1	1	2	2	2	2	2	2	.	2	.	4	Duncans	2	72	2	2	.	2	1	.	.	housewife	0	.	3	3	0	0	4	1	2	1	2	2	.	.	.	2	uses governemnt card to decrease price	J$8000	1	.	1	.	1	.	2	2
2005	1	1	2	2	2	2	2	2	.	1	.	2	Glendevon	2	52	4	6	.	2	1	.	0	.	0	.	3	3	0	0	4	1	2	1	2	1	Doesn't have someone to pick it up	.	.	2	will have to pay out of pocket if pharmacy is out	J$4000	1	.	1	.	1	.	2	2
2006	1	1	2	2	2	2	2	2	.	2	.	1	Haddington	2	82	1	4	.	2	3	.	.	housewife	1	.	3	3	0	0	4	1	2	1	2	2	.	.	.	2	Small amount	.	1	.	2	forgets	1	.	2	2
2007	1	1	2	2	2	2	2	2	.	2	.	3	Burnsavannah	2	67	4	.	Pentacostal	1	1	.	.	self-employed	.	unknown	6	4	2	2	1	1	2	1	1	2	.	.	.	1	.	.	1	.	1	.	1	.	2	2
2009	1	1	2	1	2	1	2	2	.	.	.	2	Roehampton	2	57	4	.	Pentacostal	4	1	.	.	cook	3	.	5	1	4	4	4	1	2	1	2	3	Pharmacy runs out	.	.	2	.	J$4000	1	.	1	.	3	has anxiety	2	2
2011	1	1	2	2	2	2	2	2	.	.	.	1	Baulk	2	59	4	.	Pentacostal	1	1	.	.	caregiver	2	.	1	1	0	0	4	1	2	1	1	1	Travel is hard	.	.	1	Not free at pharmacy	J$2500	3	not always available	2	side effects	1	.	2	2
2012	1	1	2	2	2	1	2	2	.	.	.	1	Que	2	52	2	.	Pentacostal	1	1	.	.	self employed	2	.	2	1	1	1	2	1	2	1	2	1	Pharmacy runs out	.	.	1	Sometimes pays if pharmacy does not have it	J$5000	1	.	1	.	1	.	2	2
2013	1	1	2	2	2	1	2	2	.	.	.	1	Oprid	1	81	2	2	.	2	1	.	0	.	0	.	2	2	0	0	3	1	2	1	2	1	Pharmacy runs out	can not afford	.	2	Has to pay	J$5000	1	.	1	.	2	Doesn't get the right results	1	2
2015	1	1	.	.	.	.	.	.	.	.	.	1	Lances River	1	72	0	6	.	1	1	.	.	farmer	1	.	1	1	0	0	4	1	2	2	1	2	.	.	.	2	free of cost if avalible sometimes has to pay at pharmacy	J$2500	1	.	1	.	1	.	2	2
2030	1	1	1	1	2	2	2	2	.	.	.	3	Blue Fields	2	74	0	2	.	4	3	.	.	.	1	.	2	2	0	0	3	2	2	2	2	.	Does not take medication from doctor	.	.	.	.	.	.	.	.	.	.	.	.	2
2031	1	1	1	1	2	1	1	1	.	.	.	4	Rock	2	67	4	2	.	1	3	.	0	retired	1	.	3	2	1	1	4	1	1	1	1	2	.	2	.	1	free at health center and not free at private hospital	J$200	1	.	1	1	1	.	2	2
2032	1	1	2	2	2	1	1	1	.	.	.	4	Pittman Street	2	54	4	2	.	1	2	.	.	domestic work	2	.	5	3	2	2	2	1	2	1	1	2	.	.	.	1	.	.	3	.	2	Forgets	1	.	2	2
2034	1	1	2	2	2	2	2	2	.	.	.	2	Virgin Valley	1	58	0	5	.	1	3	.	.	farmer	1	.	3	3	0	0	2	1	2	1	2	1	Doesn't have the money	.	.	2	.	J$2000	2	cannot afford it	2	prefers to take the bush	4	.	1	2
2035	1	1	1	1	2	1	2	1	.	.	.	2	Williams Street	1	42	3	5	.	1	3	.	.	sells jerk chicken	1	.	3	3	0	0	2	2	2	2	2	2	Not currently on medication	.	.	.	Not currently on medication	.	.	Not currently on medication	.	Not currently on medication	.	Not currently on medication	.	2
2036	1	1	1	1	2	1	1	1	.	.	.	1	Arten Garden	2	77	2	2	.	2	1	.	0	retired	1	.	2	2	0	0	4	1	1	1	2	2	.	.	.	1	Has to pay if not available at health center	J$1000	1	.	1	.	1	.	2	2
2038	1	1	2	1	2	1	1	2	.	.	.	1	Lucea	2	73	1	6	.	4	1	.	0	.	1	.	1	1	0	0	3	1	2	1	2	2	.	.	.	1	.	.	1	.	2	.	3	.	2	2
2042	1	1	2	1	2	2	2	1	.	.	.	1	BullsBay	2	53	4	.	none	3	1	.	4	Janitor	2	.	4	3	1	1	4	1	2	1	2	2	.	.	.	1	pays sometimes	J$5000	2	no time	1	.	2	the pressure does not move	2	2
2043	1	1	2	1	2	1	1	1	.	.	.	1	Lances Bay	2	66	2	2	.	5	1	.	.	sells things	2	.	4	4	0	0	4	1	2	2	1	2	.	.	.	1	.	.	1	.	2	.	3	.	2	2
2046	1	1	2	1	2	1	2	1	.	.	.	4	Grandville	1	62	4	6	.	1	3	.	2	.	3	.	2	2	0	0	4	1	1	2	2	1	financial strain	travel difficulty	.	1	pays sometimes	J$6000	2	cannot afford it	1	.	1	.	2	2
2051	1	1	1	2	2	1	1	2	.	.	.	4	Danielle Town	2	65	2	6	.	2	.	boathouse	0	.	0	.	3	0	0	0	4	1	2	2	1	2	.	.	.	1	.	.	1	.	2	bc mixes herbs and perscription	1	.	2	2
2048	1	1	2	1	2	1	2	1	.	.	.	4	Carey Park	1	45	4	.	none	1	1	.	.	farming	1	.	1	1	0	0	2	2	.	.	.	.	not on medication	.	.	.	.	.	.	.	.	.		.	.	2
2052	1	1	2	2	2	1	1	1	.	.	.	4	Bruntyhall	1	48	4	6	.	1	1	.	.	construction worker	4	.	1	1	0	0	2	2	.	.	.	.	.	.	.	.	.	.	.	.	.	.	.	.	.	1
2053	1	1	1	1	1	1	1	1	.	.	.	4	Falmouth	2	51	4	2	.	1	2	.	.	babysitter	2	.	3	2	1	1	2	1	1	2	1	2	.	.	.	1	.	.	3	sometimes too busy	1	.	1	.	2	2
2054	1	1	2	1	2	1	1	1	.	.	.	4	Perth Town	2	69	2	6	.	2	1	.	0	retired	0	.	4	3	1	1	3	1	2	1	2	2	.	.	.	1	.	.	1	.	1	.	1	.	2	2
2055	1	1	2	2	2	1	1	1	.	.	.	3	SmithField	2	48	4	6	.	2	1	.	.	farmer	3	.	4	4	0	0	4	1	1	2	2	1	sometimes the health center is out of medication	.	.	1	.	.	1	.	1	.	3	it makes her feel different	1	2
2056	1	1	2	1	2	1	1	1	.	.	.	2	Barrettown	2	60	3	6	.	1	1	.	0	.	0	.	1	0	0	0	4	1	1	1	2	1	needs to ask someone to take her	health center runs out	.	1	free at the health center costs at the private pharmacy	J$200	1	.	2	sometimes skip bc wants to avoid any of side effects	1	.	1	2
2064	1	1	2	2	1	1	2	1	.	.	.	3	Sav La Mar	2	59	4	2	.	1	1	.	0	Stay at home	0	.	2	0	0	0	4	1	2	1	1	2	.	.	.	1	.	.	1	.	2	just does not take it on a regular basis	1	.	1	2
2066	1	1	1	1	2	1	1	1	.	.	.	3	Bleavweawrie	2	63	2	6	.	1	1	.	.	farmer	2	.	1	0	0	0	2	2	.	.	.	.	.	.	.	.	.	.	.	.	.	.	.	.	.	2
2067	1	1	1	2	1	1	1	1	.	.	.	3	Strabogie	2	50	4	2	.	2	1	.	.	buisnesswoman	2	.	4	3	1	1	3	1	2	1	2	2	.	.	.	1	.	.	1	.	1	.	3	pressure fluxuates on meds	2	2
2068	1	1	1	1	2	1	1	1	.	.	.	3	Ferris	2	53	3	2	.	1	2	.	.	nanny	0	.	2	2	0	0	2	1	2	1	1	2	.	.	.	1	free at hosptial pharmacy costs money at private pharmacy	J$3000	1	.	1	.	1	.	2	2
2069	1	1	2	1	2	2	1	1	.	.	.	3	Sav La Mar	2	50	4	2	.	1	1	.	.	sells clothes	2	.	5	2	3	3	4	1	2	1	2	2	.	.	.	1	.	.	2	forgets	2	doesnt always remember	1	.	2	2
2070	1	1	1	1	2	1	1	1	.	.	.	3	Strcut Bogie	2	47	4	6	.	1	3	.	.	vendor	1	.	3	2	1	1	1	1	2	1	2	1	financial strain	.	.	2	Has to pay	J$4400	2	financial strain	1	.	1	.	2	2
2071	1	1	1	1	2	1	1	1	.	.	.	3	Sav La Mar	2	48	5	6	.	1	1	.	.	shopkeeper	1	.	5	3	2	2	4	1	1	2	2	3	can not find time to pick up	health center runs out	.	1	.	.	1	.	1	.	3	Pressure remains high	2	2
2072	1	1	1	1	1	1	1	1	.	.	.	3	Georges Plain	2	35	4	6	.	2	1	.	.	cashier	2	.	3	2	1	1	2	1	2	1	2	2	.	.	.	1	Sometimes pays if pharmacy does not have it	J$2000	1	.	1	.	1	.	1	2
2073	1	1	1	1	2	1	1	1	.	.	.	3	Fort William	2	45	4	2	.	1	1	.	.	makes dresses	2	.	4	3	1	0	3	1	2	1	2	2	.	.	.	1	Sometimes pays if pharmacy does not have it	J$5000	1	.	1	.	1	.	2	2
[truncated: 47 more columns]

## Sheet: DM
PID	AltUse	Herb	NutSup	Diet	ManTech	Exer	SpirHeal	RelaxTech	AltOth	PrevUse	PrevUseExp	Parish	Distr	Sex	Age	Educ	Relig	ReligOth	Marital	Living	LivingOth	Occu	OccuOther	Income	IncomeOth	LivingTot	LivingAdult	LivingChild	NoSchChild	Diag	MedDoc	MedHealCen	MedPhar	MedHosp	DifficMed	DiffcMedEx	FreeMed	FreeMedEx	CostMed	RefilMed	RefilMedEx	TakeAsPer	TakeAsPerEx	MedContr	MedContrEx	SideEff	SideEffEx	SideEffEx2	NofAltMed
2001	1	1	2	2	2	2	2	2	.	.	.	2	Montego Bay	2	53	4	2	.	2	1	.	.	cosmetologist	3	.	4	4	0	0	4	1	2	1	2	3	If you use the gov card, it can be difficult	2	small cost	.	1	.	1	.	2	Not as it should, it should be controlling more	1	Urinate alot	slighly blurry vision	Guinea Hen
2016	1	1	2	2	2	1	1	1	.	.	.	2	Rose Heights	2	66	4	.	Pentacostal	2	1	.	.	housewife	4	.	6	5	1	1	4	1	2	1	2	2	.	2		8000J$	1	.	2	Uses it and substitutes with alternative medication	1	.	2	.	.	Guinea Hen
2018	1	1	1	1	2	1	1	1	.	.	.	2	Catadupa	1	72	2	5	.	2	1	.	.	famer	1	.	5	2	3	1	4	1	2	1	1	2	.	2	sometimes has to pay	3000J$	1	.	3	.	1	.	2	.	.	Ginger tea
2029	1	2	2	1	2	1	2	2	.	1	home remedies affected asthma	3	Darling Street	2	74	4	2	.	1	1	.	.	makes wigs	1	.	1	1	0	0	4	1	2	1	1	2	.	1	.	.	1	.	1	.	1	.	2	.	.	Moringa
2033	1	1	1	1	1	1	1	1	.	.	.	4	Dvanvale	2	40	4	6	.	2	1	.	.	housewife	0	.	4	3	1	1	2	1	2	1	2	2	.	2	.	5000J$	1	.	1	.	1	.	2	.	.	Cinnamon
2037	1	1	1	2	2	1	1	2	.	.	.	1	Copper Wood	2	58	3	2	.	2	3	.	.	sells clothing	2	.	5	3	2	2	3	1	1	1	2	2	.	1	free at health center	2000J$	1	.	1	.	1	.	2	.	.	Bird pepper
2039	1	1	1	1	2	1	1	1	.	1	no reason for discontinuing guinea hen	1	Clearmont	2	77	1	6	.	2	1	.	0	.	1	.	7	3	4	4	4	1	2	1	1	1	expensive and not physically able to at times	1	free at health center	5000J$	1	.	3	side effects	1	.	1	.	.	Fevergrass tea
2044	1	1	1	1	2	1	2	1	.	.	.	4	Flamingo Beach	1	62	4	2	.	2	3	.	0	.	0	.	1	1	0	0	4	1	1	1	2	2	.	2	pays with government card	J$40	1	.	2	stops to test if medication is working	2	not as effective as it use to be	2	.	.	Green juice
2057	1	1	2	2	2	1	1	2	.	.	.	3	Riversdale	1	64	2	.	Church of God	2	1	.	2	roof and contractor	2	.	8	4	4	4	4	2	2	1	1	2	.	1	free at the hospital costs money at the pharmacy	5000J$	1	.	1	.	3	Depends on his diet	1	Stomach pains	.	Guinea Hen
2085	1	1	2	2	2	1	2	2	.	.	.	2	Flankers	1	57	0	.	none	1	3	.	0	.	0	.	3	3	0	0	2	1	2	1	1	2	.	3	free at the hospital costs money at the pharmacy	4000J$	3	.	1	.	1	.	1	itchy	.	Tumeric
[truncated: 40 more columns]

## Sheet: DM and HTN
PID	AltUse	Herb	NutSup	Diet	ManTech	Exer	SpirHeal	RelaxTech	AltOth	PrevUse	PrevUseExp	Parish	Distr	Sex	Age	Educ	Relig	ReligOth	Marital	Living	LivingOth	Occu	OccuOther	Income	IncomeOth	LivingTot	LivingAdult	LivingChild	NoSchChild	Diag	MedDoc	MedHealCen	MedPhar	MedHosp	DifficMed	DiffMedEx	FreeMed	FreeMedEx	CostMed	RefilMed	RefilMedEx	TakeAsPer	TakeAsPerEx	MedContr	MedContrEx	SideEff	SideEffEx1	SideEffEx2	SideEffEx3
2008	2	2	2	2	2	2	2	2	.	1	gives wrong glucose indication	2	Foster Avenue	1	45	5	1	.	1	1	.	0	.	3	.	2	2	0	0	4	1	1	2	2	1	friend or family cannot pick up medication	1	.	.	1	.	1	.	1	.	2	.	.
2010	1	1	2	1	2	1	2	2	.	.	.	2	Bago Hill	1	61	1	2	.	2	1	.	.	painter	3	.	3	2	1	1	4	1	1	2	2	2	.	1	.	.	1	.	1	.	1	.	1	stomach pain	.
2014	1	1	1	1	2	1	2	2	.	.	.	1	Prosper	1	54	4	.	non-denomination	2	1	.	0	.	0	.	2	2	0	0	4	1	2	2	1	2	.	1	if available	J$10000	2	choses to use alternatives	2	side effects	1	.	1	stomach weakness	eye problems
2017	1	1	2	2	2	1	1	2	.	.	.	2	Plum	2	79	2	2		2	1	.	.	farmer	0	.	3	3	3	1	4	1	1	1	2	2	.	1	Hospital no Pharmacy yes	J$200	1	.	1	.	1	.	2	.	.
2028	1	1	1	1	2	1	2	1	.	.	.	3	Llandilo	2	77	2	2	.	1	1	.	.	retired	2	.	2	2	0	0	4	1	2	1	2	2	.	1	if available	J$1000	1	.	1	.	1	.	2	.	.
2040	1	1	1	2	2	2	1	1	.	.	.	1	Malcom Heights	2	63	4	2		1	1	.	0	.	0	.	6	5	1	0	4	1	2	1	1	2	.	1	free at clinic costs money at pharmacy	J$5000	1	.	3	it gives her a bad feeling in her stomach	1	.	1	drowsiness	.
2041	1	1	1	1	1	1	1	1	.	.	.	1	Chambers Pen	2	55	2	6	.	1	3	.	.	self-enployed	1	.	3	2	1	1	2	1	2	1	1	2	.	1	at the hospotal it is free costs money at the pharmacy	J$2000 to J$ 3000	1	.	2	.	2	.	1	drowsiness	nauseated	diarrhea
2045	1	1	2	1	2	2	2	2	.	.	.	1	Kewl	2	46	4	2		2	2	.	0	housewife	0	.	2	2	0	0	4	1	1	1	2	2	.	1	.	.	1	.	1	.	1	.	2	.	.	.
2047	1	1	1	1	2	1	2	1	.	.	.	4	Friendship	2	54	4	2	.	1	1	.	0	.	1	.	4	2	2	2	4	1	2	2	1	2		1	free at clinic costs money at pharmacy	J$200	1	.	1	.	1	.	2	.	.	.
2049	1	1	1	1	1	1	1	1	.	.	.	4	Bounty Hall	2	54	5	2	.	2	2	.	4	.	2	.	2	2	0	0	4	1	1	1	2	1	long wait time	1	.	.	1	.	2	takes bush instead	1	.	1	nausea	lightheadedness	low libido
2050	1	1	2	1	2	1	1	2	.	.	.	4	Salt Marsh	2	69	2	4	.	2	1	.	0	.	0	.	6	4	2	2	2	1	1	1	2	1	Dont have the money or cant find her health card	1	free at the clinic cost money at the pharmacy	J$5000	1	.	1	.	3	.	1	tired	.	.
2065	1	1	1	1	2	2	1	1	.	.	.	3	Sav La Mar	2	45	4	2		1	1	.	.	domestic worker	2	.	5	1	4	3	4	1	2	2	1	2	.	1	.	.	1	.	1	.	1	.	2	.	.	.
2079	1	1	1	1	1	1	1	2	.	.	.	3	Liinover	2	62	2	.	Church of God	2	1	.	0	housewife	0	.	2	2	0	0	3	1	2	1	2	2	.	2	.	J$6000 - J$8000	1	.	1	.	1	.	2	.	.	.
[truncated: 110 more columns]

## Sheet: Focus Group Demographic Data
PID	Parish	Distr	Sex	Age	Educ	Relig	ReligOth	Marital	Living	LivingOth	Occu	OccuOther	Income	IncomeOth	LivingTot	LivingAdult	LivingChild	NoSchChild
2019	4	Wakefield	2	67	4	2	.	2	1	.	0	.	0	.	4	3	1	1
2020	4	Carrey Park	2	59	4	2	.	1	3	.	.	domestic worker	1	.	8	5	3	3
2021	4	Falmouth	2	58	3	2	.	1	3	.	.	self employed	0	.	7	3	4	1
2022	4	Clarkstown	2	51	4	2	.	5	1	.	.	farmer	2	.	5	4	1	1
2023	2	Springfield	1	55	5	6	.	2	1	.	2	.	3	.	2	2	0	0
2024	2	Westgate Hills	1	54	5	.	nonconformist	1	1	.	3	.	2	.	1	1	0	0
2025	2	Rushea Mount. Ward. P.O.	2	58	2	6	.	1	1	.	.	farmer	1	.	5	2	3	3
2026	2	Tucker	2	59	4	2	.	1	.	government housing	0	.	1	.	4	4	0	0
2027	2	Salt Spring	2	74	2	2	.	2	3	.	0	.	0	.	3	2	1	1
2058	1	Hanover	2	47	1	2	.	2	1	.	.	self employed	1	.	6	3	3	3
2059	1	Prosper Road	2	71	4	2	.	2	1	.	.	house wife	1	.	3	3	0	0
2060	1	Lances Bay	2	51	4	2	.	1	3	.	0	.	0	.	3	3	3	3
2061	1	Richmond	2	53	2	2	.	1	.	did not specify	.	did not specify	0	.	1	1	0	0
2062	1	Jersey Town	2	73	2	2	.	3	1	.	0	.	2	2800 weekly	1	1	0	0
2063	1	Prosper Road	1	65	1	2	.	2	1	.	3	.	2	.	3	3	0	0
2074	3	Dalling Street	2	63	2	2	.	1	1	.	4	.	1	.	1	1	0	0
2075	3	Little London	1	57	4	2	.	2	1	.	.	minister	3	.	3	3	0	0
2076	3	Belmont	2	77	0	2	.	1	1	.	0	.	0	.	2	2	0	0
2077	3	Smithfield	2	69	2	6	.	1	1	.	0	.	0	.	2	2	0	0
2078	3	Georges Plain	2	59	0	2	.	1	1	.	0	.	0	.	2	2	0	0
2080	2	Ricman Hill	2	57	4	6	.	1	1	.	0	.	0	.	1	1	0	0
2081	2	Piesga	1	52	2	6	.	1	1	.	.	farmer	2	.	4	4	0	0
2082	2	Grandville	1	46	2	6	.	3	1	.	2	.	2	.	3	1	2	2
2083	2	Gardens Crossing	2	63	2	2	.	2	1	.	4	.	0	.	5	5	0	0
2084	2	Johns Hall	2	70	2	6	.	2	1	.	0	retired	0	.	2	2	0	0

## Sheet: Focus Group Quantiative answers
TakeHerb
